# Supplementary material for: Tracing Mycobacterium ulcerans along an alimentary chain in Côte d’Ivoire: A one health perspective
Source: PLoS Negl Trop Dis. 2020 May 28;14(5):e0008228. doi: 10.1371/journal.pntd.0008228 (PMC7255608; doi:10.1371/journal.pntd.0008228)
Supplement: S1 Table — (XLSX) [file pntd.0008228.s001.xlsx]

## Sheet: Table S1
Table S1: Molecular identification of plant species collected from Buruli ulcer endemic and non-endemic areas in Côte d'Ivoire.
Plant species from Buruli ulcer endemic areas / M. ulcerans PCR-positive		Plant species from Buruli ulcer endemic areas / M. ulcerans PCR-negative	Plant species from Buruli ulcer non-endemic areas /M. ulcerans PCR-negative	Plant species found in both endemic and nonendemic regions / M. ulcerans PCR-positive
Aegilops triuncialis	Ipomoea cairica	Aeschynomene rudis	Chasechloa egregia	Solanum lycopersicum
Allium ampeloprasum	Lychnophora pinaster	Amaranthus dubius	Echinochloa crus-gall	Castanopsis hystrix
Brachiaria fragrans	Nelsonia campistris	Castanopsis hystrix	Hexachlamys emerichii
Carex muricatu	Nelumbo nucifera	Dieffenbachia seguine	Panicum maximum
Cenchrus purpureus	Oryza sativa Japonica	Glycine max
Commelina communis	Panicum aquqticum	Glycine tomentella
Croton hirtus	Paspalum dilatatum	Ludwigia octovalvis
Croton kongensis	Senna tora	Panicum maximum
Cynometra crassifolia	Syzygium nervosum
Fimbristylis quinquangularis	Thalia genicalata
20/28 (71.4%)
