# Supplementary material for: Tracing Mycobacterium ulcerans along an alimentary chain in Côte d’Ivoire: A one health perspective
Source: PLoS Negl Trop Dis. 2020 May 28;14(5):e0008228. doi: 10.1371/journal.pntd.0008228 (PMC7255608; doi:10.1371/journal.pntd.0008228)
Supplement: S2 Table — (XLSX) [file pntd.0008228.s002.xlsx]

## Sheet: Sheet1
Table S2: Ct values obtained during RT-PCR performed on plant roots from Buruli ulcer endemic and non-endemic areas
Roots samples collected from Buruli ulcer endemic areas	Ct KR-B	Ct IS2404	Ct IS2606		Roots samples collected from Buruli ulcer non-endemic areas	Ct KR-B	Ct IS2404	Ct IS2606
RP-01	37.6	38.2	38.8		RN-01	Neg	Neg	Neg
RP-02	38.5	39.3	37.4		RN-02	Neg	Neg	Neg
RP-03	39.4	38.6	38.6		RN-03	38.2	Neg	Neg
RP-04	38	37.2	39.3		RN-04	Neg	Neg	Neg
RP-05	Neg	39.1	Neg		RN-05	Neg	Neg	Neg
RP-06	38.5	39.1	39.5		RN-06	Neg	Neg	Neg
RP-07	36.4	38.5	39.4		RN-07	37.6	38.1	36.7
RP-08	36.6	39.4	39.3		RN-08	Neg	Neg	Neg
RP-09	37.8	Neg	Neg		RN-09	Neg	Neg	Neg
RP-10	36.9	37.6	38.4		RN-10	Neg	Neg	Neg
RP-11	39.3	38.2	Neg		RN-11	38.4	36.7	37.3
RP-12	37.6	39.3	39.3		RN-12	Neg	Neg	Neg
RP-13	36.7	36.9	38.6		RN-13	36.9	38.1	38.8
RP-14	Neg	38.3	38.9		RN-14	37.2	38.4	Neg
RP-15	36.7	37	39.6		RN-15	Neg	Neg	Neg
RP-16	Neg	38.7	Neg		RN-16	Neg	Neg	Neg
RP-17	38.3	38.9	39.2		RN-17	Neg	Neg	Neg
RP-18	38.6	37.1	38.6		RN-18	Neg	Neg	Neg
RP-19	38.0	38.7	Neg		RN-19	Neg	Neg	Neg
RP-20	37.7	37.9	37.6		RN-20	Neg	Neg	Neg
RP-21	37.4	38.5	38.5
RP-22	38.6	39.4	39.4
RP-23	39.0	39.0	39.3
RP-24	38.7	38.0	Neg
RP-25	37.1	37.6	39.3
RP-26	39.4	38.9	38.5
RP-27	39.3	38.6	39.4
RP-28	Neg	37.3	37.9
RP-29	37.6	39.3	39.4
RP-30	38.3	38.5	Neg
RP-31	38.1	37.6	39.3
RP-32	37.6	39.3	39.3
RP-33	38.7	39.2	Neg
RP-34	37.9	37.6	38.2
RP-35	39.4	38.5	37.4
RP-36	38.5	39.4	38.6
RP-37	39.4	39.3	38.6
RP-38	36.9	37.6	39.3
RP-39	37.4	37.5	39.3
RP-40	38.6	38.6	38.6
RP-42	37.2	37.9	38.6
RP-43	37.6	39.3	39.4
RP-44	38.5	38.5	39.0
RP-45	39.1	39.3	37.4
RP-46	38.5	38.6	38.6
RP-47	38.1	37.6	39.3
RP-48	37.1	38.0	39.1
RP-49	39.4	37.7	38.5
