# Supplementary material for: Tracing Mycobacterium ulcerans along an alimentary chain in Côte d’Ivoire: A one health perspective
Source: PLoS Negl Trop Dis. 2020 May 28;14(5):e0008228. doi: 10.1371/journal.pntd.0008228 (PMC7255608; doi:10.1371/journal.pntd.0008228)
Supplement: S3 Table — (XLSX) [file pntd.0008228.s003.xlsx]

## Sheet: Sheet1
Table S3: Molecular identification of plant food in the feces of wild and farmed T. swinderianus grasscutters
Plant species detected in rectal contents of farmed grasscutters	Plant species detected in rectal contents of wild grasscutters			Plant species in common detected in rectal contents of wild and farmed grasscutters
Actinorhytis calapparia	Acroceras tonkinense	Eragrostis barrelieri	Panax japonicus	Chasechloa egregia
Alloteropsis semialata	Allium cepa	Erodium cicutarium	Panicum miliaceum	Digitaria horizontalis
Bauhinia purpurea	Alloteropsis semialata	Euphorbiaceae sp.	Panicum pauciflorum	Echinochloa colona
Bromus sitchensis	Anneslea fragrans	Hordeum marinum	Panicum schinzii	Echinochloa crus-galli
Calyptrocalyx awa	Anthotroche pannosa	Lachnanthes sp	Panicum sumatrense	Gossypium hirsutum
Ehretia laevis	Betonica officinalis	Lchnanthus adpressus	Prunus armeniaca	Hexachlamys emerichii
Elaeis guineensis	Brachiaria fragrans	Hordeum marinum	Prunus geniculata	Lagerstroemia speciosa
Elaeis oleifera	Brachypodium distachyon	Lchnanthus lancifolius	Prunus mahaleb	Lchnanthus nemoralis
Embryophyte	Brunonia australis	Lchnanthus nemoralis	Prunus mume	Lecomtella madagascariensis
Eragrostis frankii	Capsicum annuum	Lycium barbarum	Prunus persica	Ludwigia decurrens
Glycine max	Caroxylon imbricatum	Lycopersicon peruvianum	Prunus salicina	Ludwigia ovalis
Glycine tomentella	Cenchrus echinatus	Lycopersicon pimpinellifolium	Prunus serotina	Solanum lycopersicum
Goodenia micrantha	Chasechloa madagascariensis	Manihot esculenta	Prunus sibirica	Solanum pennellii
Guilandina bonduc	Chrysopogon gryllus	Margaritaria anomala	Prunus tomentosa	Thyridolepis mitchelliana
Gynerium sagittatum	Chusquea subtilis	Melinis repens	Prunus virginiana
Ichnanthus nemoralis	Citrullus colocynthis	Nepeta fedtschenkoi	Pseudechinolaena polystachya
Lobelia cliffortiana	Clerodendrum heterophyllum	Neurachne annularis	Pygeum macrocarpum
Ludwigia nervosa	Clethra barbinervis	Nicotiana benthamiana	Ralstonia solanacearum
Malva parviflora	Convolvulus pilosellifolius	Nicotiana kawakamii	Renvoizea trinii
Pisum sativum	Cotula bipinnata	Nicotiana obtusifolia	Saccharum hybrid
Prunus bucharica	Croton aff. ramillatus	Nicotiana rustica	Secale cereale
Ralstonia solanacearum	Croton hirtus	Nicotiana tabacum	Solanum carolinense
Saccharum hybrid	Croton kongensis	Nicotiana tomentosa	Solanum demissum
Schizanthus x wisetonensis	Cyanistes caeruleus	Nymphaea lotus	Solanum lyratum
Senna italica	Daucus carota	Nymphaea odorata	Solanum multifidum
Solanum guerreroense	Dichanthelium acuminatum	Nymphaea petersiana	Solanum nigrum
Solanum microdontum	Dichanthelium clandestinum	Oryza barthii	Solanum nigrum
Solanum tuberosum	Dichanthelium leibergii	Oryza glumipatula	Solanum polyadenium
Zea mays	Digitaria cognata	Oryza malampuzhaensis	Stipa capensis
Ziziphus jujuba	Digitaria swalleniana	Oryza nivara	Stipagrostis ciliata
	Digitaria tenuis	Oryza punctata	Thauera chlorobenzoica
	Dioscorea rotundata	Oryza rufipogon	Tournefortia argentea
	Echinochloa frumentacea	Oryza sativa Japonica
	Echium vulgare	Ottochloa nodosa
