# Supplementary material for: Tracing Mycobacterium ulcerans along an alimentary chain in Côte d’Ivoire: A one health perspective
Source: PLoS Negl Trop Dis. 2020 May 28;14(5):e0008228. doi: 10.1371/journal.pntd.0008228 (PMC7255608; doi:10.1371/journal.pntd.0008228)
Supplement: S4 Table — (XLSX) [file pntd.0008228.s004.xlsx]

## Sheet: Sheet1
Table S4: M. ulcerans PCR results of plant species identified in the feces of wild and farmed T. swinderianus grasscutters
	Species	PCR systems	Farmed grasscutters_1	Farmed grasscutters_2	Wild grasscutters_1	Wild grasscutters_2
M. ulcerans PCR-positive plants collected in Buruli ulcer endemic areas	Aegilops triuncialis	IS2404-IS2606-KR-B	0	0	0	0
	Allium ampeloprasum	IS2404-IS2606-KR-B	0	0	0	0
	Brachiaria fragrans	IS2404-IS2606-KR-B	0	0	0	0
	Carex muricatu	IS2404-IS2606-KR-B	0	0	0	0
	Cenchrus purpureus	IS2404-IS2606-KR-B	0	0	0	0
	Commelina communis	IS2404-IS2606-KR-B	0	0	0	0
	Croton hirtus	IS2404-IS2606-KR-B	0	0	1	1
	Croton kongensis	IS2404-IS2606-KR-B	0	0	1	1
	Cynometra crassifolia	IS2404-IS2606-KR-B	0	0	0	0
	Fimbristylis quinquangularis	IS2404-IS2606-KR-B	0	0	0	0
	Ipomoea cairica	IS2404-IS2606-KR-B	0	0	0	0
	Lychnophora pinaster	IS2404-IS2606-KR-B	0	0	0	0
	Nelsonia campistris	IS2404-IS2606-KR-B	0	0	0	0
	Nelumbo nucifera	IS2404-IS2606-KR-B	0	0	0	0
	Oryza sativa Japonica	IS2404-IS2606-KR-B	0	0	1	1
	Panicum aquqticum	IS2404-IS2606-KR-B	0	0	0	0
	Senna tora	IS2404-IS2606-KR-B	0	0	0	0
	Syzygium nervosum	IS2404-IS2606-KR-B	0	0	0	0
	Thalia genicalata	IS2404-IS2606-KR-B	0	0	0	0
	Paspalum dilatatum	IS2404-IS2606-KR-B	0	1	0	1
M. ulcerans PCR-negative plants collected in Buruli ulcer endemic areas	Aeschynomene rudis	KR-B	0	0	0	0
	Amaranthus dubius	IS2404	0	0	0	0
	Dieffenbachia seguine	IS2404-IS2606	0	0	0	0
	Glycine max	IS2404-IS2606	1	1	0	0
	Glycine tomentella	IS2404-KR-B	0	1	0	0
	Ludwigia octovalvis	IS2404-KR-B	0	0	0	0
In common	Castanopsis hystrix	IS2404-IS2606-KR-B	0	0	0	0
	Panicum maximum	NEG	0	0	0	0
M. ulcerans PCR-negative plants collected in Buruli ulcer non-endemic areas	Chasechloa egregia	NEG	1	1	0	1
	Echinochloa crus-gall	NEG	1	0	1	0
	Hexachlamys emerichii	NEG	1	0	1	1
M. ulcerans PCR-positive plants collected in Buruli ulcer non-endemic areas	Solanum lycopersicum	IS2404-IS2606-KR-B	0	0	0	0
