# Supplementary material for: Tracing Mycobacterium ulcerans along an alimentary chain in Côte d’Ivoire: A one health perspective
Source: PLoS Negl Trop Dis. 2020 May 28;14(5):e0008228. doi: 10.1371/journal.pntd.0008228 (PMC7255608; doi:10.1371/journal.pntd.0008228)
Supplement: S5 Table — (XLSX) [file pntd.0008228.s005.xlsx]

## Sheet: Sheet1
Table S5: Comparison between M. ulcerans PCR results
	From the 28 identified plant species
	Plants detected in grascutters feces	Plants not detected in grascutters feces
M. ulcerans PCR-positive	3	17
M. ulcerans PCR-negative	6	2
